# Supplementary material for: Radiomics from Mesorectal Blood Vessels and Lymph Nodes: A Novel Prognostic Predictor for Rectal Cancer with Neoadjuvant Therapy
Source: Diagnostics (Basel). 2023 Jun 6;13(12):1987. doi: 10.3390/diagnostics13121987 (PMC10297215; doi:10.3390/diagnostics13121987)
Supplement: Supplementary file 1 [file diagnostics-13-01987-s001.zip]

Archive with 1 entries (1 files):
- diagnostics-2376587-supplementary.pdf
